# Supplementary material for: Electrochemical Sensing of Vanillin Based on Fluorine-Doped Reduced Graphene Oxide Decorated with Gold Nanoparticles
Source: Foods. 2022 May 17;11(10):1448. doi: 10.3390/foods11101448 (PMC9140755; doi:10.3390/foods11101448)
Supplement: Supplementary file 1 [file foods-11-01448-s001.zip]

Archive with 1 entries (1 files):
- foods-1686130-supplementary.pdf
